# Supplementary material for: Crochet Hook Technique for Arthroscopic Anterior Talofibular Ligament Repair: Technique Note
Source: J Clin Med. 2022 Nov 24;11(23):6922. doi: 10.3390/jcm11236922 (PMC9740159; doi:10.3390/jcm11236922)
Supplement: Supplementary file 1 [file jcm-11-06922-s001.zip]

Archive with 1 entries (1 files):
- Video S1. Arthroscopic surgery of the AFTL.mp4
